# Supplementary material for: Reduction of Ischemic Stroke Associated Disability in the Population: A State-Wide Stroke Registry Analysis over a Decade
Source: J Clin Med. 2022 Nov 25;11(23):6942. doi: 10.3390/jcm11236942 (PMC9737852; doi:10.3390/jcm11236942)
Supplement: Supplementary file 1 [file jcm-11-06942-s001.zip]

Archive with 1 entries (1 files):
- jcm-1941697-supplementary.pdf
